# Supplementary material for: Light-Controlled Interconvertible Self-Assembly of Non-Photoresponsive Suprastructures
Source: Molecules. 2024 Oct 12;29(20):4842. doi: 10.3390/molecules29204842 (PMC11509933; doi:10.3390/molecules29204842)
Supplement: Supplementary file 1 [file molecules-29-04842-s001.zip]

Archive with 1 entries (1 files):
- molecules-3124947-supplementary.pdf
